# Supplementary material for: Learner question’s correctness assessment and a guided correction method: enhancing the user experience in an interactive online learning system
Source: PeerJ Comput Sci. 2021 May 25;7:e532. doi: 10.7717/peerj-cs.532 (PMC8176552; doi:10.7717/peerj-cs.532)
Supplement: Supplemental Information 1 [file peerj-cs-07-532-s001.py]

#!/usr/bin/env python3
# -*- coding: utf-8 -*-
"""
@title: Question Similarity Calculation 
@author: aranyak
@process: The whole questions datatbase is matched against each user input and the user is suggested with a set of questions that match the user's intent until the perfect question is reached
"""

import gensim.downloader as api
from gensim.matutils import softcossim
from gensim import corpora
import pandas as pd
from nltk.corpus import stopwords
from nltk.tokenize import RegexpTokenizer
from nltk.stem import WordNetLemmatizer
tokenizer = RegexpTokenizer(r'\w+')

#create a set of stopwords without the words "this" and "what"
stop_words = set(stopwords.words('english')) 
new_stopwords = set(stopwords.words('english')) - {'this', 'what'}

#load data for similarity calculation
df = pd.read_csv('questionbase _final_1.csv').as_matrix()
str0 = df[0:,0]
a=[]
#preprocessing the data
for i in range(len(str0)):
    str0[i] = str0[i].lower()
    tokens = tokenizer.tokenize(str0[i])
    lemmatizer = WordNetLemmatizer()
    lam_form = []
    for word in tokens:
        lam_form.append(lemmatizer.lemmatize(word))
        tokens = [w for w in lam_form if not w in new_stopwords]
    a.append(tokens)

# Prepare the similarity matrix
fasttext_model300 = api.load('fasttext-wiki-news-subwords-300')

# Prepare a dictionary and a corpus.
documents = [i for i in a]
print(documents)
dictionary = corpora.Dictionary(documents)
similarity_matrix = fasttext_model300.similarity_matrix(dictionary)

# Convert the each question into bag-of-words vectors.
while(1):
    print("Enter Question")
    sent_1=input().split()
    while(1):
        sent_1 = dictionary.doc2bow(sent_1)
        x=[]
        p=[]
        l=[]
        a=0
        for i in range(len(documents)):
            sent_2=dictionary.doc2bow(documents[i])
            x.append(softcossim(sent_1, sent_2, similarity_matrix))  #calculate softcosine similarity for each question
            
        #calculate the top selections from the similarity scores generated
        for i in range(len(x)):
            if(x[i]>0.50 and a<10):
                a=a+1
                print(a ,str0[i],x[i])
                p.append(documents[i])
        print("Enter your selection or 0 to exit")
        a=input()
        a=int(a)
        if(a==0):
            break
        else:
            sent_1=p[a-1]
    
    
