# Supplementary material for: Learner question’s correctness assessment and a guided correction method: enhancing the user experience in an interactive online learning system
Source: PeerJ Comput Sci. 2021 May 25;7:e532. doi: 10.7717/peerj-cs.532 (PMC8176552; doi:10.7717/peerj-cs.532)
Supplement: Supplemental Information 2 [file peerj-cs-07-532-s002.py]

#!/usr/bin/env python3
# -*- coding: utf-8 -*-
"""
@title: Language Model
@author: aranyak
@process: The question correctness score and thus its correctness is calculated using language model
"""
import pandas as pd
import nltk
import numpy as np
from nltk.corpus import stopwords
from nltk.tokenize import RegexpTokenizer
from nltk.stem import WordNetLemmatizer
from nltk.util import ngrams
from sklearn.metrics import accuracy_score,confusion_matrix,precision_score,recall_score,f1_score

#create a set of stopwords without the words "this" and "what"
stop_words = set(stopwords.words('english')) 
new_stopwords = set(stopwords.words('english')) - {'this', 'what'}  

df=pd.read_csv('questionbase _final_1.csv').as_matrix() #training data
str0 = df[0:,0]

dp = pd.read_csv('test_data.csv').as_matrix()             #testing data
str1 = dp[0:,0]
numbers = dp[0:,1]
numbers = np.array(numbers)

#initialization
numbers1=[]
tri_data=[]
bi_data=[]
uni_data=[]
prob_tri=[]
prob_bi=[]
prob_uni=[]
pred=[]
match=[]
lor=[]
f1=[]
falsepos=[]
falseneg=[]  

for i in range(len(str1)):
    numbers1.append([0])
for i in range(len(str1)):
    numbers1[i]=numbers[i]
tokenizer=RegexpTokenizer(r'\w+')

#preprocessing the training data and creating unigrams, bigrams, trigrams from the data
for i in range(len(str0)):
    lam_form = []                     
    str0[i] = str0[i].lower()
    tokens = tokenizer.tokenize(str0[i])
    lemmatizer = WordNetLemmatizer()
    for word in tokens:
        lam_form.append(lemmatizer.lemmatize(word))
        tokens = [w for w in lam_form if not w in new_stopwords]
    trigrams = list(ngrams(tokens,3))
    bigrams = list(ngrams(tokens,2))
    unigrams = list(ngrams(tokens,1))
    for j in unigrams:
        uni_data.append(j)
    for j in bigrams:
        bi_data.append(j)
    for j in trigrams:
        tri_data.append(j)

#calculating the frequencies of distinct unigrams, bigrams, trigrams
f1dist = nltk.FreqDist(uni_data)       
f2dist = nltk.FreqDist(bi_data)
f3dist = nltk.FreqDist(tri_data)

#calculate the probability of each distinct unigram by dividing the count of the unigrams by the total number of unigrams
for k,v in f1dist.items():
    a = v/len(uni_data)
    prob_uni.append(a)

#calculate the probability of each distinct bigram by dividing the count of the bigrams by the total number of unigram that has the first word
for k,v in f2dist.items():
    for e,f in f1dist.items():
        if k[0] in e:
            a = f
    prob_bi.append(v/a)
 
#calculate the probability of each distinct trigram by dividing the count of the trigram by the total number of bigrams that has the first 2 words
for k,v in f3dist.items():
    bigram = list(ngrams(k,2))
    for e,f in f2dist.items():
        if bigram[0] == e:
            a = f
    prob_tri.append(v/a)

#take the test data and convert them into trigarms and check the matching percent of each trigram
for i in range(len(str1)):
    a=0
    x=0
    k=0
    maximum=0
    p=0
    #preprocessing the test data
    tokens = tokenizer.tokenize(str1[i])
    lemmatizer = WordNetLemmatizer()
    lam_form=[]
    for word in tokens:
        word = word.lower()
        lam_form.append(lemmatizer.lemmatize(word))
        tokens=[w for w in lam_form if not w in stop_words]
    threegram = list(ngrams(tokens,3))
    #calculating the exact trigram match
    for l in range(len(threegram)):
        if threegram[l] in tri_data:
            k = k+1
    if(len(threegram)>0):
        matching = ((k)/len(threegram))
    else:
        matching = 0
    match.append(matching)
    #calculating the probability match of each trigram
    for j in threegram:
        if j in tri_data:
            search_key = j
            res3 = list(f3dist.keys()).index(search_key)
            x = x+prob_tri[res3]
        else:
            bigrams = list(ngrams(j,2))
            for s in bigrams:
                if s in bi_data:
                    search1_key = s
                    res1 = list(f2dist.keys()).index(search1_key)
                    x = x+0.*prob_bi[res1]
                else:
                    x = x+0
    if (len(threegram)>0):
        pre = x/len(threegram)
    else:
        pre = 0
    pred.append(pre)

#calculating the total match score for the question and classify
for j in range(len(str1)):
    f1.append(0)
for j in range(len(str1)):
    final = 2-((match[j])+(pred[j]))
    if(final <= 0.80):
        f1[j] = 1
for i in range(len(numbers)):
    if(f1[i]!=numbers1[i]):
        if(f1[i]==0):
            falsepos.append(str1[i])
        else:
            falseneg.append(str1[i])

#printing the fasle negatives the false positives and all the evaluation scores
print("false negative")
print(falseneg)
print("False positive")
print(falsepos)
print(accuracy_score(numbers1,f1))
print(confusion_matrix(numbers1,f1))
print(f1_score(numbers1, f1))
print(precision_score(numbers1,f1))
print(recall_score(numbers1,f1))
